# Supplementary material for: GNN-MA: Soft Molecular Alignment with Cross-Graph Attention for Ligand-Based Virtual Screening
Source: Molecules. 2026 Mar 16;31(6):991. doi: 10.3390/molecules31060991 (PMC13029554; doi:10.3390/molecules31060991)
Supplement: Supplementary file 1 [file molecules-31-00991-s001.zip]

Archive with 1 entries (1 files):
- molecules-4179466-supplementary.pdf
